# Supplementary material for: Catalytic Oxidation of Chlorobenzene over HSiW/CeO2 as a Co-Benefit of NOx Reduction: Remarkable Inhibition of Chlorobenzene Oxidation by NH3
Source: Materials (Basel). 2024 Feb 8;17(4):828. doi: 10.3390/ma17040828 (PMC10890138; doi:10.3390/ma17040828)
Supplement: Supplementary file 1 [file materials-17-00828-s001.zip]

Archive with 1 entries (1 files):
- materials-2822098-supplementary.pdf
